# Supplementary material for: Systematic comparison of approaches to analyze clustered competing risks data
Source: BMC Med Res Methodol. 2023 Apr 10;23:86. doi: 10.1186/s12874-023-01908-6 (PMC10084627; doi:10.1186/s12874-023-01908-6)
Supplement: Supplementary file 1 — Additional file 1. R code for the simulation study and example data set as well as further results for the example data set. [file 12874_2023_1908_MOESM1_ESM.zip]

Archive with 7 entries (7 files):
- 12874_2023_1908_MOESM1_ESM/AdditionalFile.pdf
- 12874_2023_1908_MOESM1_ESM/Coxme.R
- 12874_2023_1908_MOESM1_ESM/CoxPH.R
- 12874_2023_1908_MOESM1_ESM/Crrc.R
- 12874_2023_1908_MOESM1_ESM/ExampleData.xlsx
- 12874_2023_1908_MOESM1_ESM/FineGray.R
- 12874_2023_1908_MOESM1_ESM/Simulation.R
