# Supplementary material for: Systematic comparison of approaches to analyze clustered competing risks data
Source: BMC Med Res Methodol. 2023 Apr 10;23:86. doi: 10.1186/s12874-023-01908-6 (PMC10084627; doi:10.1186/s12874-023-01908-6)
Supplement: Supplementary file 1 — Additional file 1. R code for the simulation study and example data set as well as further results for the example data set. [file 12874_2023_1908_MOESM1_ESM.zip › 12874_2023_1908_MOESM1_ESM/Coxme.R]

# Approach by Katsahian et al.

# required packages
library(tidyverse)
library(coxme)
library(survival)
library(dplyr)

# number of simulations and patients
nSim <- 2000
nPat <- 250


#-----Modeling per scenario-----
# penalized partial log-likelihood approach

coxme.model <- list()
for(i in 1:nSim){
  print(i)
  coxme.model[[i]] <- coxme(Surv(startT, eventTimes, status == 1) ~ group + (1|center), weights = weight, data = datAnaCoxme[[i]])
}


  
#-----Extract the results-----
coef <- c()
se <- c()
pval <- c()
lower <- c()
upper <- c()

for(i in 1:nSim){

  coef[i] <- coef(coxme.model[[i]])
  beta <- coxme.model[[i]]$coefficients
  nvar <- length(beta)
  nfrail <- nrow(coxme.model[[i]]$var) - nvar
  se[i] <- sqrt(diag(coxme.model[[i]]$var)[nfrail + 1:nvar])
  pval[i] <- 1 - pchisq((beta/se[i])^2, 1)
  
  
  # confidence interval: number of patients with event 1 required
  nStatus1 <- 0
  dat <- datAnaCoxme[[i]]
  for(j in 1:nPat){
    if(dat$status1[j]==1){
      nStatus1 <- nStatus1+1
    }
  }
  lower[i] <- exp(coef[i]-1.96*se[[i]]/sqrt(nStatus1)) 
  upper[i] <- exp(coef[i]+1.96*se[[i]]/sqrt(nStatus1))
}

# create a data frame
coxme.results <- data.frame(ID = c(1:nSim), coef, se, pval, lower, upper)
