# Supplementary material for: Systematic comparison of approaches to analyze clustered competing risks data
Source: BMC Med Res Methodol. 2023 Apr 10;23:86. doi: 10.1186/s12874-023-01908-6 (PMC10084627; doi:10.1186/s12874-023-01908-6)
Supplement: Supplementary file 1 — Additional file 1. R code for the simulation study and example data set as well as further results for the example data set. [file 12874_2023_1908_MOESM1_ESM.zip › 12874_2023_1908_MOESM1_ESM/CoxPH.R]

# Cox proportional hazards model with frailty

# required package
library(survival)

# number of simulations
nSim <- 2000


#-----Modeling-----

cox.model.frailty <- list()

for(i in 1:nSim){
  print(i)
  try(cox.model.frailty[[i]] <- coxph(Surv(eventTimes, status == 1) ~ group + frailty(center), data = dat[[i]]))
}


#-----Extract the results-----

coef <- c()
pval <- c()
lower <- c()
upper <- c()

for (i in 1:nSim){
  print(i)
  try(coef[i] <- coef(cox.model.frailty[[i]])[1])
  try(pval[i] <- summary((cox.model.frailty[[i]]))$coef[1,6])
  try(lower[i] <- summary((cox.model.frailty[[i]]))$conf.int[1,3])
  try(upper[i] <- summary((cox.model.frailty[[i]]))$conf.int[1,4])
}

# Create a data frame
cox.frailty.results <- data.frame(ID = c(1:nSim), coef, pval, lower, upper)
