# Supplementary material for: Systematic comparison of approaches to analyze clustered competing risks data
Source: BMC Med Res Methodol. 2023 Apr 10;23:86. doi: 10.1186/s12874-023-01908-6 (PMC10084627; doi:10.1186/s12874-023-01908-6)
Supplement: Supplementary file 1 — Additional file 1. R code for the simulation study and example data set as well as further results for the example data set. [file 12874_2023_1908_MOESM1_ESM.zip › 12874_2023_1908_MOESM1_ESM/Crrc.R]

# Approach by Zhou et al.

# required packages
library(crrSC)
library(survival)

# number of simulations and patients
nSim <- 2000
nPat <- 250


#-----Modeling per scenario-----
# marginal proportional subdistribution hazards model

crrc.model <- list()

for(i in 1:nSim){
  print(i)
  crrc.model[[i]] <- crrc(dat[[i]]$eventTimes, dat[[i]]$status, cov1 = cbind(dat[[i]]$group), cluster = dat[[i]]$center, failcode = 1)
}


#-----Extract the results-----
coef <- c()
se <- c()
pval <- c()
lower <- c()
upper <- c()


for(i in 1:nSim){
  print(i)
  
  coef[i] <- crrc.model[[i]]$coef
  se[i] <- sqrt(crrc.model[[i]]$var)    
  pval[i] <- 1 - pchisq((crrc.model[[i]]$coef/se[[i]])^2, 1)
  
  # confidence interval (number of patients with event 1 needed for calculation)
  
  nStatus1 <- 0
  dat1 <- dat[[i]]
  for(j in 1:nPat){
    if(dat1$status[j]==1){
      nStatus1 <- nStatus1+1
    }
  }
  
  lower[i] <- exp(coef[i]-1.96*se[i]/sqrt(nStatus1))
  upper[i] <- exp(coef[i]+1.96*se[i]/sqrt(nStatus1))
  
}

# create a data frame
crrc.results <- data.frame(ID = c(1:nSim), coef, se, pval, lower, upper)
