# Supplementary material for: Systematic comparison of approaches to analyze clustered competing risks data
Source: BMC Med Res Methodol. 2023 Apr 10;23:86. doi: 10.1186/s12874-023-01908-6 (PMC10084627; doi:10.1186/s12874-023-01908-6)
Supplement: Supplementary file 1 — Additional file 1. R code for the simulation study and example data set as well as further results for the example data set. [file 12874_2023_1908_MOESM1_ESM.zip › 12874_2023_1908_MOESM1_ESM/ExampleData.xlsx]

## Sheet: ExampleData
ftime	fstatus	id	fm	cells
65	2	256	0	0
32	1	240	1	0
790	1	232	0	0
135	2	592	0	1
98	2	601	0	1
17	2	240	0	0
40	1	587	0	1
1142	2	242	0	0
2065	0	566	0	0
187	1	799	1	1
174	1	207	0	0
148	2	717	0	0
15	1	252	1	0
159	1	786	0	1
1104	1	797	1	1
2558	0	240	NA	0
40	1	217	0	0
239	1	756	0	1
14	1	262	1	0
2733	0	257	0	0
7	1	714	0	0
162	2	537	0	1
2583	0	206	0	0
357	1	524	0	1
134	2	713	1	1
144	1	230	1	1
20	1	389	0	1
182	0	661	0	0
33	1	266	0	1
521	0	624	NA	0
209	1	691	0	1
1184	1	656	1	0
2589	0	235	0	0
769	0	628	0	1
104	1	617	0	1
891	1	302	0	0
2253	0	703	0	1
4204	0	286	0	0
1661	1	515	0	0
2581	0	746	0	1
15	1	260	0	1
784	1	792	0	0
409	0	677	1	0
2035	0	558	0	1
68	2	808	0	1
19	1	259	0	1
3722	0	232	1	0
21	1	217	0	0
1187	0	644	0	1
1636	0	735	0	1
1247	0	703	0	1
172	1	212	1	0
12	1	713	0	0
119	1	601	0	1
1916	0	624	0	0
27	1	160	0	0
50	1	926	0	1
1455	1	228	0	0
609	1	807	0	1
14	1	273	0	1
3307	0	515	0	0
2347	0	302	0	0
33	2	236	NA	0
2821	0	663	0	1
15	1	213	0	0
796	0	386	0	1
193	1	233	1	0
311	1	808	0	1
60	0	152	1	1
28	1	265	0	0
17	1	810	0	0
165	1	207	1	1
518	0	553	NA	0
620	0	501	0	1
21	1	307	0	1
178	2	544	0	1
42	1	264	0	0
99	0	717	0	1
907	1	372	0	0
342	1	253	0	0
4137	0	704	0	0
1448	0	624	NA	0
2624	1	304	1	0
1645	0	677	0	0
123	2	680	0	1
238	2	227	0	0
44	0	238	0	0
27	1	665	0	0
4087	0	265	1	0
152	2	169	0	1
240	2	206	0	0
3651	0	566	0	0
217	1	206	0	1
1164	0	558	1	1
130	1	731	0	1
1113	0	170	0	1
67	1	515	0	0
275	1	248	0	0
67	1	515	0	0
20	1	392	0	0
10	2	703	1	1
2470	0	204	0	0
1224	0	650	NA	0
16	1	650	0	0
1481	0	277	1	0
62	1	676	NA	0
1469	0	212	1	0
8	2	729	0	1
1251	1	207	0	1
140	0	763	0	0
537	0	617	0	1
417	0	244	0	0
350	1	264	0	0
25	2	780	0	1
72	2	222	NA	1
162	1	617	1	0
30	0	256	0	1
293	2	304	0	0
243	1	515	1	0
54	2	259	0	1
154	1	717	0	0
445	0	718	0	1
1034	0	718	0	0
20	1	677	0	0
176	1	729	0	1
177	1	760	0	1
567	1	204	0	1
386	0	387	NA	0
1383	0	624	NA	0
64	2	231	0	0
1764	0	339	0	1
18	1	160	0	0
1873	1	217	0	0
22	1	650	0	0
95	2	222	1	0
11	1	202	0	0
17	1	663	0	1
19	1	622	0	0
1819	1	704	0	0
1485	0	717	0	0
302	1	390	0	1
3757	0	232	0	0
391	0	216	0	0
497	1	640	0	1
838	0	592	0	1
182	0	622	0	1
1178	0	240	0	0
306	1	242	1	0
15	2	703	0	1
13	2	807	0	1
108	2	671	0	0
148	2	718	0	1
2781	0	240	0	1
2565	0	740	1	1
17	1	209	0	1
552	0	617	0	1
13	1	207	1	0
934	0	610	0	1
90	1	561	0	0
307	2	252	0	0
1458	0	268	0	0
12	1	232	1	0
16	1	160	0	0
33	1	234	0	1
124	0	244	1	1
3729	0	259	0	1
190	0	727	0	1
107	2	810	0	0
39	1	763	0	0
1071	0	703	0	1
1562	2	656	0	1
379	2	816	0	1
95	2	807	0	1
120	1	286	0	0
1990	1	501	NA	0
60	1	766	1	0
654	1	645	0	0
642	1	614	0	0
736	0	769	0	0
135	0	722	0	1
1192	0	816	1	1
12	1	202	0	1
184	1	807	0	1
671	1	807	1	1
1067	0	640	0	1
26	1	252	0	0
701	0	253	0	0
110	1	267	0	0
116	0	691	0	1
210	1	729	0	1
448	2	345	1	1
19	1	230	1	1
106	1	650	1	0
78	0	152	1	1
65	1	230	0	0
56	1	666	0	0
3674	0	624	0	0
205	0	617	0	1
1722	0	223	0	1
22	1	202	0	0
27	0	691	0	1
175	1	671	0	0
555	1	232	0	1
570	1	225	0	1
104	1	208	0	0
221	1	212	0	1
256	1	718	0	1
1831	0	267	0	0
350	1	307	1	0
102	1	785	0	1
45	2	205	0	1
94	1	617	0	1
214	1	658	0	1
22	1	252	0	1
188	0	582	1	0
24	1	778	1	0
4739	0	640	0	0
247	2	533	0	1
309	1	235	0	1
101	2	515	1	0
11	1	160	0	0
7	2	656	1	0
197	1	286	1	0
30	1	760	1	0
50	2	264	0	1
30	2	760	0	1
504	2	677	1	0
10	1	941	0	0
1699	0	294	0	0
1008	0	614	0	0
204	1	819	0	1
115	2	223	0	1
10	1	207	0	1
910	0	291	0	1
1106	0	257	0	1
28	1	252	0	0
116	2	248	0	0
973	1	656	1	1
98	0	392	1	1
908	0	302	0	0
112	2	218	0	0
1183	2	345	0	1
165	1	268	0	0
18	1	204	0	0
2531	0	160	0	0
93	2	302	0	0
4302	0	656	0	1
1259	0	807	0	1
153	0	617	1	1
2631	0	663	1	1
2580	1	795	0	0
1045	1	677	0	0
161	1	663	1	1
954	1	587	0	0
106	0	717	0	1
321	2	727	0	1
120	1	561	1	1
101	1	677	0	0
132	1	766	0	0
175	2	656	0	1
20	2	818	0	0
88	0	276	0	0
414	0	623	0	1
27	1	676	NA	0
11	2	703	0	1
81	2	754	0	1
270	1	206	0	1
24	1	676	NA	0
14	1	262	0	0
1639	0	248	0	1
1205	1	160	0	0
251	1	780	0	1
2023	0	617	1	0
132	1	810	0	0
214	1	780	0	0
1293	0	718	NA	0
273	1	254	0	1
225	1	718	0	0
31	1	661	0	0
1442	1	205	0	1
41	2	656	1	0
183	2	710	0	0
10	1	633	1	1
82	0	728	0	0
1156	0	810	0	1
33	1	240	1	0
61	2	640	0	1
9	1	262	0	0
592	1	212	0	0
14	1	650	0	0
24	1	217	1	0
11	1	215	0	0
250	1	717	0	1
103	0	693	0	0
29	1	248	0	1
5138	0	515	0	0
12	1	207	0	0
4	2	726	1	1
16	1	217	0	1
17	1	242	0	0
3293	0	610	0	0
48	1	598	0	1
305	2	283	0	0
183	1	810	1	0
106	1	808	1	1
193	1	671	0	0
1544	0	763	0	0
24	1	624	NA	0
18	1	265	0	0
75	1	307	0	0
298	2	234	0	1
12	1	614	0	0
113	0	216	0	1
83	1	515	0	0
102	1	780	1	1
10	2	523	NA	0
10	2	212	NA	0
442	0	727	0	1
206	0	722	0	1
1087	1	374	1	1
2296	0	714	0	0
130	2	244	0	0
307	1	610	0	1
165	1	354	0	1
134	1	504	0	0
210	0	291	0	0
216	1	213	1	1
251	2	304	0	0
93	2	797	0	1
144	0	302	0	0
74	2	677	0	0
2382	1	160	1	1
37	0	678	0	0
106	0	206	0	1
399	0	253	0	0
34	0	256	0	1
24	2	666	0	0
2810	0	257	0	0
89	0	222	0	0
640	2	677	0	0
23	2	259	0	0
51	1	740	0	0
158	1	617	0	1
222	2	704	0	0
436	2	277	0	0
4455	0	265	0	0
2633	0	264	1	0
30	1	566	0	1
171	1	561	0	1
575	1	756	0	1
19	1	286	0	0
365	0	610	0	1
574	2	212	0	1
2668	1	374	1	0
746	0	307	1	1
331	1	808	0	1
1820	0	515	0	0
229	0	260	0	1
575	1	240	1	0
30	1	676	0	0
366	1	240	1	1
125	2	284	0	1
2544	0	515	0	0
16	1	672	0	0
100	0	633	0	1
1086	0	248	0	0
22	1	756	0	0
324	1	727	0	1
37	1	574	1	1
23	1	666	0	0
122	1	217	0	0
3279	0	252	0	0
1861	0	235	0	0
243	1	217	1	0
79	0	565	0	1
2945	0	207	0	0
71	2	216	0	0
100	1	666	0	0
167	1	212	0	1
23	1	277	0	0
22	1	270	0	0
277	2	253	0	0
1780	0	565	0	1
667	0	625	0	1
1867	0	624	0	0
501	1	225	1	1
10	1	212	1	0
33	1	222	0	0
55	0	561	0	1
90	2	624	1	0
2195	0	808	0	1
5048	0	264	0	0
1135	0	389	0	1
19	1	240	0	1
994	2	253	0	0
323	1	703	0	1
101	1	259	0	1
51	1	766	0	0
273	2	763	0	0
1098	0	207	0	1
