# Supplementary material for: Systematic comparison of approaches to analyze clustered competing risks data
Source: BMC Med Res Methodol. 2023 Apr 10;23:86. doi: 10.1186/s12874-023-01908-6 (PMC10084627; doi:10.1186/s12874-023-01908-6)
Supplement: Supplementary file 1 — Additional file 1. R code for the simulation study and example data set as well as further results for the example data set. [file 12874_2023_1908_MOESM1_ESM.zip › 12874_2023_1908_MOESM1_ESM/FineGray.R]

# Fine and Gray model

# required package
library(survival)

# number of simulations
nSim <- 2000


#-----Modeling-----

fg.model <- list()
for(i in 1:nSim){
  print(i)
  fitFG <- finegray(Surv(eventTimes, as.factor(status)) ~ group, data = dat[[i]])
  fg.model[[i]] <- coxph(Surv(fgstart, fgstop, fgstatus) ~ group, weights = fgwt, data = fitFG, timefix = FALSE)
}

#-----Extracting the results-----
coef <- c()
pval <- c()
lower <- c()
upper <- c()

for(i in 1:nSim){
  coef[i] <- coef(fg.model[[i]])
  pval[i] <- summary(fg.model[[i]])$coef[5]
  lower[i] <- summary(fg.model[[i]])$conf.int[3]
  upper[i] <- summary(fg.model[[i]])$conf.int[4]
}

# create a data frame
fg.results <- data.frame(ID = c(1:nSim), coef, pval, lower, upper)
