# Supplementary material for: Systematic comparison of approaches to analyze clustered competing risks data
Source: BMC Med Res Methodol. 2023 Apr 10;23:86. doi: 10.1186/s12874-023-01908-6 (PMC10084627; doi:10.1186/s12874-023-01908-6)
Supplement: Supplementary file 1 — Additional file 1. R code for the simulation study and example data set as well as further results for the example data set. [file 12874_2023_1908_MOESM1_ESM.zip › 12874_2023_1908_MOESM1_ESM/Simulation.R]

# load packages
library(survival)
library(blockrand)  
library(tidyverse)
library(plotrix)


# parameters
# number of simulations 
nSim <- 2000
# number of patients per dataset
nPat <- 250

# hazard ratios vary for different event types:
# event of interest
HR1 <- 0.5
# competing event
HR2 <- 0.7

# administrative censoring  
FU <- 2

# weibull-parameters
# event 1
lamda1 <- 2     # scale-parameter
nu1 <- 2        # shape-parameter
# event 2
lamda2 <- 2     # scale-parameter
nu2 <- 0.5      # shape-parameter
 
# variance for frailty (0 means none)
theta <- 0.5


# number of considered clusters 
nCluster <- 5

# store datasets 
dat <- list()
datAnaCoxme <- list()  


############################
## Start the data simulation
############################

# loop over all 2000 simulations
# 2000 data sets are created for each scenario


for(k in 1:nSim){
  print(k)
  
  # seed for reproducibility
  set.seed(5309508+k) 
  
  # random assignment of center and treatment group 
  group_distr <- list()
  for(i in 1:nCluster){
    group_distr[[i]] <- blockrand(n=nPat/nCluster,id.prefix = paste0("C", i), block.prefix = paste("C", i), 
                                        stratum = paste0("Center", i), block.sizes = 1:3)
  }

  groups <- do.call(rbind,group_distr)
  
  # random selection of 250 patients --> correct number in total 
  groups <- groups %>% mutate(sel = sample(1:length(groups$id),length(groups$id), replace = FALSE))
  groups2 <- groups %>% filter(sel <= nPat) %>% mutate(group = ifelse(treatment == "A", 0, 1))     
  rm(i)
  
  
  # gamma-frailty --> one for each cluster 
  # theta not equal to 0: frailty is gamma distributed with shape parameter theta and scale parameter 1/theta
  # theta = 0: no difference between the clusters, hence no variance needed --> frailty = 1
  
  if (theta == 0){                                    
    w_cl <- rep(1, nCluster)                        
  }else{
    w_cl <- rgamma(nCluster, shape = theta, scale = 1/theta)
  }

  # individual frailty: Each patient is assigned a frailty matching his/her cluster. 
  # As the cluster designation goes from 0 to (nCluster-1), a shift in numbering occurs:
  # cluster 0 is assigned cluster frailty 1; 1-->2, etc.
  
  w_ind <- rep(NA, nPat)

  for(i in 1: nPat){
    for(j in 0:nCluster-1){
     if(groups2$stratum[i]==paste0("Center", j+1)){    
       w_ind[i] <- w_cl[j+1]
     }
   }
  }
  
  # deleting unimportant variables
  rm(i)   
  rm(j)
 
  
  # 1st step: Generate dependent event times 
  # (dependency is created via frailty)
  
  # 250 uniformly distributed data in the interval [0,1].
  u1 <- runif(nPat)
  u2 <- runif(nPat)
  
  
  # generate a value for beta for the following hazard function
  # (separated by event type)
  b1 <- log(HR1)
  b2 <- log(HR2)
  
  # multiplying the frailty to the hazard function  
  h1 <- -log(u1) * 1/w_ind * exp(-b1 * groups2$group)   
  h2 <- -log(u2) * 1/w_ind * exp(-b2 * groups2$group)   
  
  # times for events 1 and 2
  times1 <- (h1/lamda1)^(1/nu1)   
  times2 <- (h2/lamda2)^(1/nu2)
  
  
  # set status (adapted to follow up)
  status1 <- ifelse(times1 < FU, 1, 0)
  status2 <- ifelse(times2 < FU, 2, 0)  
 
  # adapt event times to follow up
  t_event1 <- ifelse(times1 < FU, times1, FU)
  t_event2 <- ifelse(times2 < FU, times2, FU)
  
  
  # 2. step : generate the failure causes given the failure times generated in step 1
  
  # event selection based on the time of occurrence
  cause_distr <- ifelse(t_event1 <= t_event2, 1, 0)
  
  
  # selection of event times 
  # --> cause 1 corresponds to event 1, cause 0 corresponds to event 2
  
  time <- ifelse(cause_distr == 1, t_event1, t_event2)
  
  # assigning the status matching the cause distribution 
  status <- ifelse(cause_distr == 1, status1, status2)
  
  
  # final dataset
  id <- c(1:nPat)
  dat[[k]] <- data.frame(ID = id, group = groups2$group, 
                           eventType = cause_distr, 
                           eventTimes = time, status = status, 
                           t_event1, t_event2, status1, 
                           status2, center = groups2$stratum, 
                           failty = w_ind )
  
  
  
  ###################
  ## Katsahian et al.
  ###################
  # the modeling approach of Katsahian et al. requires a special data set
  dataCoxme <- dat[[k]] %>% mutate(startT=rep(0,length(dat[[k]]$ID)), weight=rep(1,length(dat[[k]]$ID)))
  
  revKM <- summary(survfit(Surv(eventTimes, status==0)~1, data=dataCoxme))
  
  # individuals with event 2 get weighted
  # therefore first all individuals with status = 2 are selected  
  
  datev2 <- dataCoxme %>% filter(status==2)
  
  # set the weights for them 
  # (in the loop individually for all patients with event type=2)
  z <- 0
  subIDout <- list()
  for(ih in datev2$ID){
    z <- z+1
    # individual dataset
    sub <- datev2 %>% filter(ID==ih)
    
    # select the times that are smaller than the times from revKM 
    # (--> only their weights change)
    stopT <- revKM$time[sub$eventTimes<revKM$time]
    
    # corresponding start times
    startT <- rep(0, length(stopT))
    startT[1] <- sub$eventTimes
    if(length(stopT)>1){
      for(jh in 2:length(stopT)){
        startT[jh] <- stopT[jh-1]
      }
    }
    
    # weights
    ## min(t_i,t) 
    weight_step1 <- apply(cbind(sub$eventTimes, stopT), 1, min)
    ## G(t)
    if(length(stopT)!=0){
      weight_num <- summary(survfit(Surv(eventTimes, status==0)~1, data=dataCoxme), times = stopT)$surv
      ## G(min(t_i,t))
      weight_den <- summary(survfit(Surv(eventTimes, status==0)~1, data=dataCoxme), times = weight_step1)$surv
      ## weight
      weight <- weight_num/weight_den
    }else{
      weight <- 1
    }
    
    
    # resulting dataset
    subID <- tibble(ID=rep(sub$ID, length(stopT)), startT, 
                    eventTimes=stopT, weight,
                    status1=rep(sub$status1,length(stopT)),
                    status=rep(sub$status, length(stopT)),
                    group=rep(sub$group, length(stopT)),
                    center=rep(sub$center, length(stopT)))
    
    # if the last time from revKM is 0, weight 0 arises
    # --> not relevant for the analysis (no longer at risk)
    subIDout[[z]] <- subID %>% filter(weight!=0)
    
    
  }
  
  # merge the additional and the original data set 
  extraDat <- do.call(rbind,subIDout)
  datAnaCoxme[[k]] <- union_all(dataCoxme, extraDat)
  
  
} 
